# Supplementary material for: Cellular Internalization and Exiting Behavior of Zwitterionic 4-Armed Star-Shaped Polymers
Source: Molecules. 2023 Jun 1;28(11):4479. doi: 10.3390/molecules28114479 (PMC10254323; doi:10.3390/molecules28114479)
Supplement: Supplementary file 1 [file molecules-28-04479-s001.zip]

Archive with 1 entries (1 files):
- molecules-2395017-supplementary.pdf
